# Supplementary material for: Establishment of a Human iPSC Line from Mucolipidosis Type II That Expresses the Key Markers of the Disease
Source: Int J Mol Sci. 2025 Apr 19;26(8):3871. doi: 10.3390/ijms26083871 (PMC12027929; doi:10.3390/ijms26083871)
Supplement: Supplementary file 1 [file ijms-26-03871-s001.zip]

Archive with 1 entries (1 files):
- ijms-3474108-supplementary.pdf
